# Supplementary material for: Short-acting insulin analogues versus regular human insulin on postprandial glucose and hypoglycemia in type 1 diabetes mellitus: a systematic review and meta-analysis
Source: Diabetol Metab Syndr. 2019 Jan 3;11:2. doi: 10.1186/s13098-018-0397-3 (PMC6317184; doi:10.1186/s13098-018-0397-3)
Supplement: Supplementary file 1 — Additional file 1: Table S1. Search strategy applied to all databases. [file 13098_2018_397_MOESM1_ESM.xls]

## Sheet: Planilha1
Additional File 1: Table S1. Search strategy applied to all databases.
Table S1: Literature Search Strategy Used for Each Database
DATABASE	SEARCH STRATEGY
MEDLINE (via PUBMED)	#1	"Diabetes Mellitus, Type 1"[Mesh]
08/26/2015	#2	(Diabetes Mellitus, Insulin-Dependent)
	#3	(Diabetes Mellitus, Insulin Dependent)
	#4	(Insulin-Dependent Diabetes Mellitus)
	#5	(Diabetes Mellitus, Insulin-Dependent, 1)
	#6	(Diabetes Mellitus, Juvenile-Onset)
	#7	(Diabetes Mellitus, Juvenile Onset)
	#8	(Juvenile-Onset Diabetes Mellitus)
	#9	(Type 1 Diabetes Mellitus)
	#10	(Type I Diabetes Mellitus)
	#11	(Diabetes Mellitus, Sudden-Onset)
	#12	(Diabetes Mellitus, Sudden Onset)
	#13	(Mellitus, Sudden-Onset Diabetes)
	#14	(Sudden-Onset Diabetes Mellitus)
	#15	(Diabetes Mellitus, Type I)
	#16	(IDDM)
	#17	(Insulin-Dependent Diabetes Mellitus 1)
	#18	(Insulin Dependent Diabetes Mellitus 1)
	#19	(Juvenile-Onset Diabetes)
	#20	(Diabetes, Juvenile-Onset)
	#21	(Juvenile Onset Diabetes)
	#22	(Diabetes Mellitus, Brittle)
	#23	(Brittle Diabetes Mellitus)
	#24	(Diabetes Mellitus, Ketosis-Prone)
	#25	(Diabetes Mellitus, KetosisProne)
	#26	(Ketosis-Prone Diabetes Mellitus)
	#27	(Diabetes, Autoimmune)
	#28	(Autoimmune Diabetes)
	#29	(insulin depend*)
	#30	(type 1 diabet*)
	#31	(type I diabet*)
	#32	#1 OR #2 OR #3 OR #4 OR #5 OR #6 OR #7 OR #8 OR #9 OR #10 OR #11 OR #12 OR #13 OR #14 OR #15 OR #16 OR #17 OR #18 OR #19 OR #20 OR #21 OR #22 OR #23 OR #24 OR #25 OR #26 OR #27 OR #28 OR #29 OR #30 OR #31
	#33	"Insulin, Short-Acting"[Mesh]
	#34	(Insulin, Short Acting)
	#35	(Short-Acting Insulin)
	#36	(Insulin, Rapid-Acting)
	#37	(Insulin, Rapid Acting)
	#38	(short acting insulin*)
	#39	(insulin analog*)
	#40	(insulin derivat*)
	#41	(fast acting insulin*)
	#42	(rapid acting insulin*)
	#43	(novel insulin*)
	#44	(new insulin*)
	#45	"Insulin Lispro"[Mesh]
	#46	(Insulin Lispro)
	#47	(Lispro, Insulin)
	#48	(28(B)-Lysine-29(B)-Prolineinsulin)
	#49	(LYSPRO)
	#50	(Lispro)
	#51	(Insulin, Lysyl(28B)-Prolyl(28B)-)
	#52	(Lispro)
	#53	(28(B)-Lys-29(B)-Pro-Insulin)
	#54	(Insulin, Lys(28B)-Pro(29B)-)
	#55	(Humalog)
	#56	(Eli Lilly brand of Insulin Lispro)
	#57	(LysB28)
	#58	"Insulin Asparte"[Mesh]
	#59	(Insulin Asparte)
	#60	(Asparte, Insulin)
	#61	(Insulin-Asparte)
	#62	(Insulin, Asparteic Acid(B28)-)
	#63	(B28-Asp-Insulin)
	#64	(B28 Asp Insulin)
	#65	(Insulin B28asp)
	#66	(B28asp, Insulin)
	#67	(NovoLog)
	#68	(NovoRapid)
	#69	(Novo Nordisk Brand of Insulin Asparte)
	#70	(B28)
	#71	(ProB29)
	#72	"insulin glulisine" [Supplementary Concept]
	#73	(glulisine insulin)
	#74	(insulin glulisine)
	#75	(glulisine)
	#76	(insulin, lysyl(B3)-glutamyl(B29)-)
	#77	(B3-lysyl-B29-glutamylinsulin)
	#78	(insulin, Lys(B3)-Glu(B29)-)
	#79	#33 OR #34 OR #35 OR #36 OR #37 OR #38 OR #39 OR #40 OR #41 OR #42 OR #43 OR #44 OR #45 OR #46 OR #47 OR #48 OR #49 OR #50 OR #51 OR #52 OR #53 OR #54 OR #55 OR #56 OR #57 OR #58 OR #59 OR #60 OR #61 OR #62 OR #63 OR #64 OR #65 OR #66 OR #67 OR #68 OR #69 OR #70 OR #71 OR #72 OR #73 OR #74 OR #75 OR #76 OR #77 OR #78
	#80	clinical[Title/Abstract]
	#81	trial[Title/Abstract]
	#82	#80 AND #81
	#83	clinical trials as topic[MeSH Terms]
	#84	clinical trial[Publication Type]
	#85	random*[Title/Abstract]
	#86	random allocation[MeSH Terms]
	#87	therapeutic use[MeSH Subheading]))
	#88	#83 OR #84 #85 OR #86 OR #87
	#89	#82 OR #88
	#90	#32 AND #79 AND #89
LILACS via BVS	#1	MH:(Diabetes Mellitus, Type 1)
08/26/2015	#2	TW:(Diabetes Mellitus, Insulin-Dependent)
	#3	TW:(Diabetes Mellitus, Insulin Dependent)
	#4	TW:(Insulin-Dependent Diabetes Mellitus)
	#5	TW:(Diabetes Mellitus, Insulin-Dependent, 1)
	#6	TW:(Diabetes Mellitus, Juvenile-Onset)
	#7	TW:(Diabetes Mellitus, Juvenile Onset)
	#8	TW:(Juvenile-Onset Diabetes Mellitus)
	#9	TW:(Type 1 Diabetes Mellitus)
	#10	TW:(Type I Diabetes Mellitus)
	#11	TW:(Diabetes Mellitus, Sudden-Onset)
	#12	TW:(Diabetes Mellitus, Sudden Onset)
	#13	TW:(Mellitus, Sudden-Onset Diabetes)
	#14	TW:(Sudden-Onset Diabetes Mellitus)
	#15	TW:(Diabetes Mellitus, Type I)
	#16	TW:(IDDM)
	#17	TW:(Insulin-Dependent Diabetes Mellitus 1)
	#18	TW:(Insulin Dependent Diabetes Mellitus 1)
	#19	TW:(Juvenile-Onset Diabetes)
	#20	TW:(Diabetes, Juvenile-Onset)
	#21	TW:(Juvenile Onset Diabetes)
	#22	TW:(Diabetes Mellitus, Brittle)
	#23	TW:(Brittle Diabetes Mellitus)
	#24	TW:(Diabetes Mellitus, Ketosis-Prone)
	#25	TW:(Diabetes Mellitus, KetosisProne)
	#26	TW:(Ketosis-Prone Diabetes Mellitus)
	#27	TW:(Diabetes, Autoimmune)
	#28	TW:(Autoimmune Diabetes)
	#29	TW:(nsulin depend*)
	#30	TW:(type 1 diabet*)
	#31	TW:(type I diabet*)
	#32	TW:(Diabetes Mellitus Instável)
	#33	TW:(Diabetes Mellitus Insulinodependente)
	#34	TW:(Diabetes Mellitus Insulino-Dependente)
	#35	TW:(Diabetes Mellitus Dependente de Insulina)
	#36	TW:(Diabetes Mellitus de Início na Juventude)
	# 37	TW:(Diabetes Mellitus com Tendência à Cetose)
	# 38	TW:(Dmid)
	# 39	TW:(Diabetes Autoimune)
	# 40	TW:(Diabetes Mellitus de Início Súbito)
	#41	MH:(C18.452.394.750.124*)
	#42	MH:(C19.246.267*)
	#43	MH:(C20.111.327*)
	#44	#1 OR #2 OR #3 OR #4 OR #5 OR #6 OR #7 OR #8 OR #9 OR #10 OR #11 OR #12 OR #13 OR #14 OR #15 OR #16 OR #17 OR #18 OR #19 OR #20 OR #21 OR #22 OR #23 OR #24 OR #25 OR #26 OR #27 OR #28 OR #29 OR #30 OR #31 OR #32 OR #33 OR #34 OR #35 OR #36 OR #37 OR #38 OR #39 OR #40 OR #41 OR #42 OR #43
	#45	MH:(Insulin, Short-Acting)
	#46	TW:(Insulina de Ação Curta)
	#47	MH:(D06.472.699.587.200.400*)
	#48	MH:(D12.644.548.586.200.400*)
	#49	TW:(Insulin, Short Acting)
	#50	TW:(Short-Acting Insulin)
	#51	TW:(Insulin, Rapid-Acting)
	#52	TW:(Insulin, Rapid Acting)
	#53	TW:(short acting insulin*)
	#54	TW:(insulin analog*)
	#55	TW:(insulin derivat*)
	#56	TW:(fast acting insulin*)
	#57	TW:(rapid acting insulin*)
	#58	TW:(novel insulin*)
	#59	TW:(new insulin*)
	#60	MH:(Insulin Lispro)
	#61	TW:(InsulinaLispro)
	#62	MH:(D06.472.699.587.200.400.500*)
	#63	MH:(D12.644.548.586.200.400.500*)
	#64	TW:(Insulin Lispro)
	#65	TW:(Lispro, Insulin)
	#66	TW:(28(B)-Lysine-29(B)-Prolineinsulin)
	#67	TW:(LYSPRO)
	#68	TW:(Lispro)
	#69	TW:(Insulin, Lysyl(28B)-Prolyl(28B)-)
	#70	TW:(Lispro)
	#71	TW:(28(B)-Lys-29(B)-Pro-Insulin)
	#72	TW:(Insulin, Lys(28B)-Pro(29B)-)
	#73	TW:(Humalog)
	#74	TW:(Eli Lilly brand of Insulin Lispro)
	#75	TW:(LysB28)
	#76	MH:(Insulin Asparte)
	#77	TW:(Insulin Asparte)
	#78	TW:(Insulina-Asparte)
	#79	TW:(InsulinaAsparte)
	#80	MH:(D06.472.699.587.200.400.100*)
	#81	MH:(D12.644.548.586.200.400.100*)
	#82	TW:(Asparte, Insulin)
	#83	TW:(Insulin-Asparte)
	#84	TW:(Insulin, Asparteic Acid(B28)-)
	#85	TW:(B28-Asp-Insulin)
	#86	TW:(B28 Asp Insulin)
	#87	TW:(Insulin B28asp)
	#88	TW:(B28asp, Insulin)
	#89	TW:(NovoLog)
	#90	TW:(NovoRapid)
	#91	TW:(Novo Nordisk Brand of Insulin Asparte)
	#92	TW:(B28)
	#93	TW:(ProB29)
	#94	TW:(insulin glulisine)
	#95	TW:(glulisine insulin)
	#96	TW:(insulin glulisine)
	#97	TW:(glulisine)
	#98	TW:(insulin, lysyl(B3)-glutamyl(B29)-)
	#99	TW:(B3-lysyl-B29-glutamylinsulin)
	#100	TW:(insulin, Lys(B3)-Glu(B29)-)
	#101	#45 OR #46 OR #47 OR #48 OR #49 OR #50 OR #51 OR #52 OR #53 OR #54 OR #55 OR #56 OR #57 OR #58 OR #59 OR #60 OR #61 OR #62 OR #63 OR #64 OR #65 OR #66 OR #67 OR #68 OR #69 OR #70 OR #71 OR #72 OR #73 OR #74 OR #75 OR #76 OR #77 OR #78 OR #79 OR #80 OR #81 OR #82 OR #83 OR #84 OR #85 OR #86 OR #87 OR #88 OR #89 OR #90 OR #91 OR #92 OR #93 OR #94 OR #95 OR #96 OR #97 OR #98 OR #99 OR #100
	#102	#44 AND #101
CENTRAL	#1 MeSH descriptor: [Diabetes Mellitus, Type 1] explode all trees
(Cochrane Library)	#2 MeSH descriptor: [Insulin, Short-Acting] explode all trees
08/26/2015	#3 insulin glulisine
	#4 #2 or #3
	#5 #1 and #4
EMBASE	((('insulin dependent diabetes mellitus'/exp OR 'insulin dependent diabetes mellitus') AND (('short acting insulin'/exp OR 'short acting insulin') OR ('insulin lispro'/exp OR 'insulin lispro') OR ('insulin aspart'/exp OR 'insulin aspart') OR ('insulin glulisine'/exp OR 'insulin glulisine'))) AND (random$ OR factorial$ OR crossover$ OR (cross AND over$) OR 'cross over$' OR placebo$ OR (doubl$ AND …
(via Elsevier)
08/26/2015
Clinicaltrials.gov	(Diabetes Mellitus, Type 1) AND (Insulin, Short-Acting)
08/26/2015
International Clinical Trials Registry Platform	(Diabetes Mellitus, Type 1) AND (Insulin, Short-Acting)
(ICTRP - WHO)
10/16/2015
